# Supplementary material for: Transcript profiling of crown rootless1 mutant stem base reveals new elements associated with crown root development in rice
Source: BMC Genomics. 2011 Aug 1;12:387. doi: 10.1186/1471-2164-12-387 (PMC3163228; doi:10.1186/1471-2164-12-387)
Supplement: Additional file 1 — Genes analysed and primers used for RT-qPCR. Primers used for RT-qPCR expression analysis of the 47 genes presented in Table 1 and of EXP gene. [file 1471-2164-12-387-S1.XLS]

## Sheet: Table S1
	forward	reverse
Os05g43820	CACTGATCAGCAGAGCAAGC	CTTCACCCTGTGCAGTCGTA
Os08g02490	TTCCTGGTCTGTCACTGCTG	GCAGGGTAGCCTGATGCTTA
Os02g24740	TTGTTGCATTGCTTGCTAGG	GCAGCACGCTCTGAGAATTT
Os03g51580	CTTCTGCAATGTTGCCCTTT	GCAAAAGTCCACCTCAGAGC
Os07g22534	GCCTCAGCTCCTCAAAAGTG	CCATAACCCACTTGCGTCTC
Os02g02600	GATGTTCAGTTGGAGATGGTGA	AGCGGGGAAGCTATTTTGAG
Os12g41900	AGGTATGGGATCGTGGAACA	AGGCAACCAACAAGTCCATC
Os02g45810	ACGGAAAGCATGAAACTTGC	AGGAGCAGTGAGCAGTCCAT
Os03g20720	GTGTGATTCCGTCCTTTGGT	GAGCTTGTCATTTGCCACAA
Os08g40560	TTACAGACCGCAACAAGACG	CAGGTGAGTGGTGATTGGTG
Os06g05350	CCCAACTTTCAGCTTTGCTC	ACACGTCGGACAAAATCCTC
Os01g62760	GCGCAATATTCTATGCTCCA	TGTCTGGTTCGTGTTTGTGC
Os05g14550	CAACTCGGTGATGCTAACGA	TCACGGATAAACCAGGTTCC
Os12g06610	TTTTGGCTACCGGATTATCG	TCACTTCACCGGTTTCAACA
Os12g01140	CAATGTGTGCCAGTGAACAG	TTGGTCTTGGTTCACACACA
Os01g49160	ATCCATCCATCCAACGAGAG	TGTCTGTGGAACAGCCGTAG
Os05g41070	TCTTCGGAGGCTTTGTCACT	CGAAACAGGGGAACTGATGT
Os07g08460	GATGGCTTGTGCTCTTCGTT	TTTCCAGCCTTCGCTCATAC
Os03g43890	TCTGTCATTGCCGTTGTCAT	CCAACCCAATCTAGCACGTT
Os01g69850	CCTGTGCATAAGTTTGGCAGT	CCCCCTTGATCTAACAAGCA
Os06g49510	GAAGATCGCTCTGCCGTTTA	CCTCGGGTACAAGCCTACAA
Os07g47820	CTCCAAATATGGCCCTGAAA	CTCCAGCTTAGCGATTGTCC
Os03g43400	GAATTAATTAGCGCCGCATC	TGACACAGGCTTAACTGACACTG
Os03g42750	GCGCCATGTATCATTTCACA	TGGTTTACGGAAGCAGATCA
Os03g24930	ACGTGGTGATCATCGAGCTT	AGCAATCGGTGGATGAAAGT
Os03g18810	ACCTCTTGGGGAGCCATATC	TGCATCAGGGCTAAACAACA
Os11g11790	TCCCGGTCAGTTATTTGGAC	ACATGTAGCTGTGCCCATGA
Os03g55890	TCCAAAGAGGCTGTTCCATC	ACTTCTGCATTGCCATCCTC
Os03g07450	CTTGGAGAGATCGAGCAAGC	CCCTACGTACGTCGTTCCAT
Os09g36220	GGCTGTCCAAACTTCAGGAG	TACGAGGTCCATGGCCTAAC
Os08g41340	TGGATTCACTGTGATATGAAGG	GCACAAAGCAGTCCTCTCAA
Os09g38980	ATTGGAAGTGGAGCCTCTGA	AAAAATGCTCCTTGCACCTC
Os09g09370	TCTTCTGATCCCTTGCTTGA	CCCCTCATTCTCTTCCCTCT
Os04g55560	CATGAATGGGACACAAGTGG	CCGAACAAAATGAGCTGTGA
Os01g67100	ACGACAAGGATGAAGCCAGT	GAGGTCTCCGGCAGTCAATA
Os08g40620	TTTCATTCAGCAGTGCTTGG	TAGCTTCCTAATGCCGGAGA
Os03g58350	TCTATCCGTGGACATCGTCA	CTCACCAACTCCGATCCAAC
Os02g08310	GTGAGGGAACCTCATTTGGA	GCTCCGTTGCATTATTAGCC
Os06g03860	AAAGGGCAGATATCGAGCAA	CTGTATGCTGAACCAATCGAAG
Os01g07630	GCCGAGGTGGTATTCATTTG	TGCCAATAGACAGGCAAAAC
Os07g04700	GCGCCTTCTTGATGTGATCT	ATTCTCACGGTGGAAGATGG
Os12g37780	CTGCAGCAACATTGAGGTTT	AATATCCGACAACAGCGTGA
Os02g15220	TCATTTGTTTGGCAGCAGAG	ATGCTCCAGCTGTGGCTAAT
Os04g26850	GCCAATTTTGAGGCACAGAT	AGGTTCGACAACAAGCATCC
Os10g37640	GCGTGAGAATGTATTGATGC	TTCTGCCAATATGGCTTTCA
Os02g52990	GCGTACGTGTACAGTAGCGATT	CAAGAAGAAGAAGGGGAAATCA
Os10g23220	GGGTCTTGTGTGTGATGCTG	GCCTAGGATGCCAGTCAAAA
EXP	CGGTTAGCTAGAGTTCATGTGA	ATTGGAGTAGTGGAGTGCCAAA
